# Supplementary material for: Molecular Characterization Reveals the Involvement of Calcium Dependent Protein Kinases in Abiotic Stress Signaling and Development in Chickpea (Cicer arietinum)
Source: Front Plant Sci. 2022 Apr 12;13:831265. doi: 10.3389/fpls.2022.831265 (PMC9039462; doi:10.3389/fpls.2022.831265)
Supplement: Supplementary file 1 [file Table_1.XLSX]

## Sheet: CaCDPKs real time and localizat
Table S1 : List of primers used in qRT- PCR and localization analyses of chickpea CDPKs.
Purpose	Vector	Primer	Sequence
qRT-PCR		CaEF1α F	5' TCCACCACTTGGTCGTTTTG 3'
qRT-PCR		CaEF1α R	5' CTTAATGACACCGACAGCAACAG 3'
qRT-PCR		CaCDPK3 F	5' AATCGGATCCTTGGCCTTCC 3'
qRT-PCR		CaCDPK3 R	5' TTAGGGTCAGCACGCAACAT 3'
qRT-PCR		CaCDPK4 F	5' TCGGAACCATGGCCAAGTAT 3'
qRT-PCR		CaCDPK4 R	5' GGGTCCCTATCCAGCATCTGT 3'
qRT-PCR		CaCDPK5 F	5' TATGGAAGCGGCTGATGTGG 3'
qRT-PCR		CaCDPK5 R	5' GATGTTCCTCACGCTCCAGT 3'
qRT-PCR		CaCDPK7 F	5' GCCATGGCCAAACGTATCTG 3'
qRT-PCR		CaCDPK7 R	5' GCCTTGCTCTGACGGTTTCT 3'
qRT-PCR		CaCDPK8 F	5' GTTGCGCGTGGTCATTATACTG 3'
qRT-PCR		CaCDPK8 R	5' CCCTATGCATCACTCCGTGTT 3'
qRT-PCR		CaCDPK14 F	5' ACAAACGATCCACACCACGAA 3'
qRT-PCR		CaCDPK14 R	5' CGGACTTGGATTCGTCACCA 3'
qRT-PCR		CaCDPK16 F	5' AGATGCTGCAGTGGTTGTAAGG 3'
qRT-PCR		CaCDPK16 R	5' TCATGTCGCGATGTACCAAAC 3'
qRT-PCR		CaCDPK18 F	5' AGGTCGAAACTGTTGAGCGA 3'
qRT-PCR		CaCDPK18 R	5' GGTTGCCCCGAAAGATGTTG 3'
qRT-PCR		CaCDPK21 F	5' TAAGCGGCGTTCCTCCATTT 3'
qRT-PCR		CaCDPK21 R	5' GCCTCGTAGGATGGCATTGA 3'
qRT-PCR		CaCDPK22 F	5' TGGCTCTTAGAGTTATTGCCGA 3'
qRT-PCR		CaCDPK22 R	5' CACTGAGATTGGCACCAAACATT 3'
Localisation	p-ENTR/DTOPO, pSITE3CA	CaCDPK5F	5' CACCATGGGCAATACATGCCGTG 3'
Localisation	p-ENTR/DTOPO, pSITE3CA	CaCDPK5R	5' CTAATGAGCACTTGGCGCGTC 3'
Localisation	p-ENTR/DTOPO, pSITE3CA	CaCDPK16F	5' CACCATGGGTATATGTTTCTCTTC 3'
Localisation	p-ENTR/DTOPO, pSITE3CA	CaCDPK16R	5' GATCCTTCGCTGACGCTGAG 3'
Localisation	p-ENTR/DTOPO, pSITE3CA	CaCDPK21F	5' CACCATGGGCAATTGTTGCTC 3'
Localisation	p-ENTR/DTOPO, pSITE3CA	CaCDPK21R	5' AAACAAGGTTGAATCACGCCTC 3'
