# Supplementary material for: Molecular Characterization Reveals the Involvement of Calcium Dependent Protein Kinases in Abiotic Stress Signaling and Development in Chickpea (Cicer arietinum)
Source: Front Plant Sci. 2022 Apr 12;13:831265. doi: 10.3389/fpls.2022.831265 (PMC9039462; doi:10.3389/fpls.2022.831265)
Supplement: Supplementary file 2 [file Table_2.XLSX]

## Sheet: Sheet1
Table S2: Details of various structural features in 3-dimensional structure of CaCDPK Proteins
Protein	Coverage (%)	Alpha Helix (%)	Beta Strand (%)	Disordered (%)	TM helix (%)
CaCDPK1	78	37	15	30	3
CaCDPK2	78	42	12	30	3
CaCDPK3	87	46	14	22	3
CaCDPK4	89	45	16	21	3
CaCDPK5	79	43	12	27	3
CaCDPK6	85	45	12	22	3
CaCDPK7	83	47	13	23	3
CaCDPK8	82	46	12	27	3
CaCDPK9	82	42	14	27	3
CaCDPK10	80	45	12	23	3
CaCDPK11	89	47	14	18	3
CaCDPK12	90	48	13	18	3
CaCDPK13	85	47	12	26	3
CaCDPK14	83	44	12	25	3
CaCDPK15	79	42	13	28	3
CaCDPK16	77	41	12	29	3
CaCDPK17	84	42	13	25	3
CaCDPK18	57	36	19	23	2
CaCDPK19	80	41	12	29	3
CaCDPK20	73	37	12	34	3
CaCDPK21	86	45	13	26	3
CaCDPK22	72	40	11	34	3
