# Supplementary material for: Molecular Characterization Reveals the Involvement of Calcium Dependent Protein Kinases in Abiotic Stress Signaling and Development in Chickpea (Cicer arietinum)
Source: Front Plant Sci. 2022 Apr 12;13:831265. doi: 10.3389/fpls.2022.831265 (PMC9039462; doi:10.3389/fpls.2022.831265)
Supplement: Supplementary file 3 [file Table_3.XLSX]

## Sheet: Sheet1
Table S3: cis-regulatory elements identified in the promoter regions of CaCDPK genes
cis-Element/Promoter	CaCDPK1	CaCDPK2	CaCDPK3	CaCDPK4	CaCDPK5	CaCDPK6	CaCDPK7	CaCDPK8	CaCDPK9	CaCDPK10	CaCDPK11	CaCDPK12	CaCDPK13	CaCDPK14	CaCDPK15	CaCDPK16	CaCDPK17	CaCDPK18	CaCDPK19	CaCDPK20	CaCDPK21	CaCDPK22
GT1-motif	1			2	3			6	1					4	3	3	2	1		3	1	1
LTR	1	1	2	1		1										1	1		1		3
ARE	1	2		2	1		1	1	2	1	2		2	2	1	4	2		2		2
WUN-motif	2			2		2		1	1		2		1	2			1				2
TC-rich repeats		1	2	1	1		1		1					1	1					1	1	1
Box 4	1	2	5	4	4	7	2	4	13	4	3	4	3	1	4	6	3	5	7	3	2	5
MYC	5		3	3			3	3	2	5	4	3		2	7				5	2	4	5
ERE	3	5	5		4	2	3	2	4	10	2	8	2	2	1		2	4	8	7	7	1
ABRE				2				19	1	2	1	2	3	1	4	2	1	1	1	2	4
AE-box	1					1	1				1		2		1	2	1	1		1
MYB-like sequence	1						1	2	2	1	1			3	3	2	2	1		2		1
MYB	3		2	7	4	5	2	3	4	3	6	2	3	3	4	3	2	2	4	4	1	1
AAGAA-motif		1	1	1	1		2		4		1	1	1	3	4	2		1	1	2	1	1
chs-CMA1a	1				1				1		3				2	1				1
STRE					1	2		4	1		1	1		1						1	1
GATA-motif		2		4		1	1		1		1				1			1			1
