# Supplementary material for: Molecular Characterization Reveals the Involvement of Calcium Dependent Protein Kinases in Abiotic Stress Signaling and Development in Chickpea (Cicer arietinum)
Source: Front Plant Sci. 2022 Apr 12;13:831265. doi: 10.3389/fpls.2022.831265 (PMC9039462; doi:10.3389/fpls.2022.831265)
Supplement: Supplementary file 4 [file Table_4.XLSX]

## Sheet: Sheet1
Table S4: Log2 expresion (FPKM) values of CaCDPK genes in different tissue at various developmental stages
	Germination			Seedling		Vegetative				Reproductive									Senescence
Gene	Ger_Radicle	Ger_Plumule	Ger_Embryo	Seed_Epicotyl	Seed_PrimaryRoot	Veg_Root	Veg_Petiole	Veg_Stem	Veg_Leaf	Rep_Petiole	Rep_Stem	Rep_Nodules	Rep_Root	Rep_Flowers	Rep_Buds	Rep_Pods	Rep_Immatureseeds	Rep_Leaf	Sen_Leaf	Sen_LeafYellow	Sen_Immatureseeds	Sen_Matureseeds	Sen_Seedcoat	Sen_Stem	Sen_Petiole	Sen_Root	Sen_Nodules
CaCDPK1	5.397	5.293	5.469	4.702	5.531	5.64	4.944	5.234	4.728	4.727	5.645	4.884	5.193	2.733	4.989	4.903	4.812	4.537	4.287	4.295	3.437	2.46	3.39	5.253	5.219	5.338	4.42
CaCDPK2	-1.25	-2.463	-3.231	-2.751	-0.239	-0.03	-2.049	-1.085	-2.335	-1.812	-0.32	0.386	-0.702	2.532	0.105	-0.705	-0.454	-1.979	-2.627	-1.24	-1.231	0	-1.372	-2.231	-0.5	-0.532	-1.276
CaCDPK3	2.441	3.191	3.088	1.935	2.954	2.737	2.312	3.271	1.505	1.793	3.605	2.434	2.044	2.608	2.52	4.017	3.997	1.754	1.15	1.177	2.568	-0.661	1.881	3.35	3.371	2.661	1.102
CaCDPK4	2.365	3.151	2.262	3.883	1.476	0.875	3.961	3.743	3.371	3.164	3.002	1.096	0.992	3.603	3.708	3.214	3.392	3.777	4.462	4.459	2.882	0	2.975	3.822	4.042	1.789	1.685
CaCDPK5	5.438	5.43	4.783	5.024	5.097	5.854	5.234	5.556	4.739	5.727	6.613	5.272	5.534	5.919	5.171	4.884	5.295	4.379	4.713	4.804	3.054	1.278	1.866	5.933	5.704	5.207	3.815
CaCDPK6	4.035	4.24	3.903	4.145	4.844	4.707	3.012	4.239	3.521	3.208	3.453	5.555	4.655	3.971	3.911	4.585	4.431	3.215	2.833	2.967	3.395	3.848	3.437	3.742	3.878	4.183	4.363
CaCDPK7	4.116	3.495	3.278	1.87	3.948	4.584	3.384	2.529	3.029	4.046	3.523	3.332	4.69	7.114	2.996	-1.073	-0.291	2.285	2.887	3.003	-2.552	-0.78	0	3.111	2.494	4.566	3.231
CaCDPK8	5.872	6.294	5.151	5.496	5.45	6.146	5.737	7.823	5.79	8.193	8.214	6.774	6.469	5.435	6.362	7.866	6.813	5.263	7.174	7.222	2.338	1.541	2.531	6.42	6.901	5.844	4.722
CaCDPK9	2.106	1.745	1.357	0.587	2.438	2.339	2.145	3.613	2.339	4.758	4.495	1.943	2.582	1.365	2.496	3.383	1.722	1.773	2.949	2.836	0.333	0	-0.934	3.059	3.486	2.182	2.042
CaCDPK10	5.307	4.737	4.411	4.488	4.509	5.367	4.026	4.242	4.244	4.685	5.934	5.657	5.261	3.939	4.396	4.019	3.554	3.902	4.397	4.306	2.111	3.768	2.32	5.092	4.537	5.338	4.004
CaCDPK11	4.798	4.871	5.448	4.145	5.195	4.643	4.223	4.3	4.228	3.886	4.003	4.736	4.942	4.182	4.339	4.311	4.904	4.255	4.091	4.036	3.626	2.691	3.824	4.399	4.427	4.759	4.916
CaCDPK12	4.131	4.493	4.234	3.829	3.754	3.236	3.202	4.223	3.001	2.4	3.48	3.455	3.405	3.093	4.561	4.19	4.837	3.702	3.047	2.961	3.026	0	3.468	4.041	4.272	3.969	3.956
CaCDPK13	4.458	5.036	4.904	5.16	5.056	5.131	4.916	5.202	4.353	4.797	4.95	4.136	5.136	4.519	5.228	4.856	5.058	4.724	4.273	4.165	3.167	2.234	3.343	5.023	4.931	4.951	3.915
CaCDPK14	-0.843	-1.319	-0.322	-2.816	-1.672	-2.171	-1.126	0.171	-3.318	1.576	1.379	-1.357	-2.456	8.284	4.632	2.349	2.005	-0.094	-0.873	-1.589	-3.461	0	-2.532	-0.777	1.03	-2.229	-3.442
CaCDPK15	0	-11.204	-4.733	0	0	0	-6.428	-5.194	0	0	0	1.412	-4.797	0	0	2.588	-2.735	0	0	0.359	-0.807	0	0	0	-10.651	0	0
CaCDPK16	5.181	5.339	4.653	3.951	4.64	4.689	4.567	6.398	4.422	6.713	6.661	5.794	5.208	4.728	5.075	6.544	5.99	3.49	4.715	4.727	1.338	1.254	1.534	4.877	5.461	4.008	4.082
CaCDPK17	0	0	0	0	0	0	0	0	0	0	0	0	0	7.611	3.994	0	-1.863	-2.662	0	0	0	0	0	0	0	0	0
CaCDPK18	0.253	1.375	-1.739	1.664	0.534	2.291	1.876	1.631	0.744	0.757	2.005	0.565	0.438	2.353	1.218	1.253	0.453	1.626	1.611	0.902	-0.414	-2.617	-0.2	2.549	1.71	1.824	0.559
CaCDPK19	4.637	4.382	4.201	3.395	4.523	4.876	3.881	4.373	3.328	4.6	5.349	4.531	4.65	2.416	3.825	3.294	2.519	3.123	4.424	4.359	1.033	0.7	1.281	4.904	4.952	4.844	3.907
CaCDPK20	3.064	2.867	2.981	1.975	2.747	2.963	1.751	2.6	1.401	0.104	2.524	3.147	2.498	1.311	2.164	2.17	1.659	1.078	-0.169	0.101	-0.182	-0.028	-0.085	2.185	1.888	2.313	2.789
CaCDPK21	1.33	-0.565	-2.161	1.827	0.99	0.78	1.003	0.711	1.301	-0.481	0.615	-3.388	0.877	6.114	2.84	1.425	-1.971	1.921	1.147	1.025	-3.284	0	-4.796	0.569	0.695	-1.437	-0.895
CaCDPK22	1.956	1.954	-1.472	-0.759	0.591	2.41	1.429	2.462	2.449	4.258	4.292	2.263	2.642	-1.086	1.334	0.426	-1.191	1.425	2.862	2.674	-3.148	-3.024	-3.643	2.155	1.828	1.936	-0.109
