# Supplementary material for: Molecular Characterization Reveals the Involvement of Calcium Dependent Protein Kinases in Abiotic Stress Signaling and Development in Chickpea (Cicer arietinum)
Source: Front Plant Sci. 2022 Apr 12;13:831265. doi: 10.3389/fpls.2022.831265 (PMC9039462; doi:10.3389/fpls.2022.831265)
Supplement: Supplementary file 5 [file Table_5.XLSX]

## Sheet: Sheet1
Table S5: Log2 fold change values of CaCDPKs at various stages of seed development
	S1		S2		S3		S4		S5		S6		S7
GENE	JGK3	HIMCHANA1	JGK3	HIMCHANA1	JGK3	HIMCHANA1	JGK3	HIMCHANA1	JGK3	HIMCHANA1	JGK3	HIMCHANA1	JGK3	HIMCHANA1
CaCDPK1	0.993	1.242	0.807	1.311	1.242	0.088	0.852	0.226	-1.792	-1.527	-1.799	-1.734	-1.495	-1.425
CaCDPK2	1.884	1.701	2.296	2.213	3.036	3.482	4.508	4.496	2.083	2.327	-1.457	-0.726	0	0
CaCDPK3	4.047	3.352	4.082	3.976	4.855	3.761	3.108	4.936	2.778	0.56	-0.359	-1.33	-0.265	-0.821
CaCDPK4	-0.027	-0.571	-0.149	-0.503	0.397	-0.677	0.506	-0.154	-1.118	-3.131	-6.381	-7.948	-6.242	0
CaCDPK5	0.091	-0.231	1.562	0.171	1.4	0.77	1.251	1.006	-0.275	-1.191	-0.025	-0.697	0.142	-0.485
CaCDPK6	1.693	2.077	1.816	1.813	1.815	2.156	2.367	2.732	1.805	2.067	2.183	2.527	2.206	2.416
CaCDPK7	-3.064	-3.457	-2.513	-2.342	-3.404	-4.574	-3.314	-3.718	-5.003	-4.724	-2.068	-2.396	-1.628	-2.121
CaCDPK8	2.554	1.972	2.891	2.33	1.285	1.572	2.072	2.361	-0.19	0.404	-1.276	-2.089	-0.826	-1.605
CaCDPK9	0.01	-1.142	1.111	-0.371	1.207	0.589	2.157	1.69	-1.258	0	0	0	0	0
CaCDPK10	0.078	0.185	0.446	0.436	0.329	-0.151	-0.528	0.109	-1.337	-1.479	-0.076	-0.317	0.142	0.166
CaCDPK11	0.468	0.371	0.973	1.218	1.26	0.29	0.851	0.589	0.033	-0.705	-2.235	-2.827	-2.104	-3.196
CaCDPK12	4.178	4.26	3.439	4.044	4.17	3.336	3.698	3.724	3.141	2.898	0	0	0	0
CaCDPK13	0.45	0.267	0.098	0.375	-0.269	-0.153	-0.11	0.038	-1.139	-2.312	-2.73	-2.711	-2.811	-3.153
CaCDPK14	4.757	2.688	5.801	4.108	5.275	4.605	6.915	6.357	4.181	2.341	1.081	0	-0.434	0
CaCDPK15	0	0	0	-4.326	0	0	0	-2.569	0	0	0	0	0	0
CaCDPK16	1.304	1.323	1.995	1.783	1.45	1.761	2.288	2.54	0.007	0.668	0.049	-1.092	0.516	-0.401
CaCDPK17	0	0	0	0	0	0	0	0	0	0	0	0	0	0
CaCDPK18	-0.625	-0.774	0.566	0.597	0.117	-0.563	0.522	0.301	-1.767	-2.403	-3.931	-3.931	-3.662	-3.415
CaCDPK19	-0.206	-1.265	-0.083	-0.728	-0.138	-1.479	0.01	-0.422	-1.441	-1.945	-2.955	-4.374	-2.729	-5.085
CaCDPK20	1.137	0.253	1.352	0.337	1.73	1.081	2.443	3.94	0.296	0.224	2.328	1.58	2.358	2.14
CaCDPK21	0.17	0.629	-0.071	0.381	0.109	0.674	1.016	1.346	-0.017	-1.491	0.448	-2.898	1.837	0.182
CaCDPK22	-2.083	-3.509	-0.875	-1.582	-1.779	-2.565	-0.758	-0.718	-3.946	-2.701	-2.375	-4.915	-3.042	-5.233
