# Supplementary material for: Molecular Characterization Reveals the Involvement of Calcium Dependent Protein Kinases in Abiotic Stress Signaling and Development in Chickpea (Cicer arietinum)
Source: Front Plant Sci. 2022 Apr 12;13:831265. doi: 10.3389/fpls.2022.831265 (PMC9039462; doi:10.3389/fpls.2022.831265)
Supplement: Supplementary file 6 [file Table_6.XLSX]

## Sheet: Q-PCR expression data
	Table S6: qRT-PCR expression data of CaCDPKs under drought, salt and ABA treatments in chickpea root and shoot.
	ROOT
	Drought
			1hr			3hr			6hr			3hr			6hr			12hr			3hr			6hr			12hr
	Gene	Gene ID	Fold Change	Regulation	P value	Fold Change	Regulation	P value	Fold Change	Regulation	P value	Fold Change	Regulation	P value	Fold Change	Regulation	P value	Fold Change	Regulation	P value	Fold Change	Regulation	P value	Fold Change	Regulation	P value	Fold Change	Regulation	P value
	CaCDPK3	LOC101512470	17	UP	0.001	0.98	DOWN	0.6	3	UP	0.02	2.75	UP	0.59	3.04	UP	0.02	3.06	UP	0.78	0.4	DOWN	0.02	1.2	UP	0.75	0.5	DOWN	0.01
	CaCDPK4	LOC101492192	0.79	DOWN	0.5	1.2	DOWN	0.03	2.2	UP	0.9	0.4	DOWN	0.67	0.5	DOWN	0.7	0.5	DOWN	0.8	0.3	DOWN		1.55	DOWN	0.6	0.4	DOWN	0.03
	CaCDPK5	LOC101499014	5.06	UP	0.03	1.9	UP	0.67	2.1	UP	0.85	0.72	DOWN	0.9	1.58	UP	0.85	0.63	DOWN	0.01	0.37	DOWN		0.7	DOWN	0.02	0.8	DOWN	0.04
	CaCDPK7	LOC101493713	0.4	DOWN	0.9	0.9	DOWN	0.025	1	DOWN	0.75	0.08	DOWN	0.87	0.02	DOWN	0.89	0.18	DOWN	0.02	1.2	DOWN		1.65	UP	0.02	1.58	UP	0.03
	CaCDPK8	NM_001279194.3	0.5	DOWN	0.6	0.9	DOWN	0.02	1.2	DOWN	0.86	0.14	DOWN	0.83	0.02	DOWN	0.01	0.17	DOWN	0.9	0.9	DOWN		1.19	DOWN	0.03	0.9	DOWN	0.89
	CaCDPK14	LOC101493349	4	UP	0.003	2.6	UP	0.9	3.5	UP	0.78	0.19	DOWN	0.02	0.14	DOWN	0.75	0.12	DOWN	0.89	0.17	DOWN		1.12	DOWN	0.02	0.4	DOWN	0.9
	CaCDPK16	LOC101502305	1.7	UP	0.01	1.2	DOWN	0.8	1.8	UP	0.79	0.2	DOWN	0.65	0.17	DOWN	0.78	0.3	DOWN	0.78	0.17	DOWN		0.8	DOWN	0.8	1.5	UP	0.01
	CaCDPK18	LOC101506524	4.2	UP	0.01	0.7	DOWN	0.87	1.2	DOWN	0.93	0.83	DOWN	0.8	1.12	DOWN	0.02	0.15	DOWN	0.003	0.9	DOWN		0.87	DOWN	0.9	0.34	DOWN	0.005
	CaCDPK21	LOC101502089	18.2	UP	0.002	3.5	UP	0.65	3.7	UP	0.74	1.15	DOWN	0.7	1.84	UP	0.56	0.28	DOWN	0.73	0.7	DOWN		0.65	DOWN	0.7	0.7	DOWN	0.7
	CaCDPK22	LOC101505073	1.3	DOWN	0.7	1.5	UP	0.02	2.1	UP	0.78	0.15	DOWN	0.89	0.02	DOWN	0.78	0.23	DOWN	0.8	1.2	DOWN		0.95	DOWN	0.02	1.5	UP	0.68
	SHOOT
	Drought
			1hr			3hr			6hr			3hr			6hr			12hr			3hr			6hr			12hr
	Gene	Gene ID	Fold Change	Regulation	P value	Fold Change	Regulation	P value	Fold Change	Regulation	P value	Fold Change	Regulation	P value	Fold Change	Regulation	P value	Fold Change	Regulation	P value	Fold Change	Regulation	P value	Fold Change	Regulation	P value	Fold Change	Regulation	P value
	CaCDPK3	LOC101512470	1.2	DOWN	0.001	0.94	DOWN	0.78	0.9	DOWN	0.02	1.5	UP	0.89	1.3	DOWN	0.004	3.3	UP	0.98	1.17	DOWN	0.85	1	DOWN	0.8	1.2	DOWN	0.75
	CaCDPK4	LOC101492192	1.2	DOWN	0.6	1.5	UP	0.03	2.5	UP	0.8	1.5	UP	0.9	1.7	UP	0.9	1.1	DOWN	0.75	1.2	DOWN	0.9	0.76	DOWN	0.75	0.9	DOWN	0.85
	CaCDPK5	LOC101499014	1.48	DOWN	0.025	0.92	DOWN	0.89	1.2	DOWN	0.03	2.1	UP	0.01	1.1	DOWN	0.89	1.9	UP	0.86	1.42	DOWN	0.65	0.6	DOWN	0.02	0.89	DOWN	0.9
	CaCDPK7	LOC101493713	1.2	DOWN	0.89	1.4	DOWN	0.02	1.8	UP	0.7	0.6	DOWN	0.87	1.1	DOWN	0.02	0.39	DOWN	0.78	1.3	DOWN	0.67	2.1	UP	0.025	2.2	UP	0.78
	CaCDPK8	NM_001279194.3	0.9	DOWN	0.86	0.3	DOWN	0.04	0.5	DOWN	1	0.3	DOWN	0.9	0.25	DOWN	0.85	0.2	DOWN	0.86	0.3	DOWN	0.86	0.98	DOWN	0.02	0.9	DOWN	0.98
	CaCDPK14	LOC101493349	2.1	UP	0.003	1.4	DOWN	0.86	2.15	UP	0.8	0.38	DOWN	0.7	0.26	DOWN	0.86	0.3	DOWN	0.04	4	UP	0.78	7.01	UP	0.01	3	UP	0.7
	CaCDPK16	LOC101502305	2.1	UP	0.01	0.3	DOWN	0.04	0.9	DOWN	0.76	0.68	DOWN	0.89	0.3	DOWN	0.78	0.1	DOWN	0.78	2.3	UP	0.02	2.6	UP	0.85	3	UP	0.89
	CaCDPK18	LOC101506524	1.05	DOWN	0.01	1.38	DOWN	0.78	1.45	DOWN	0.04	1.5	UP	1.2	1.14	DOWN	0.9	3.2	UP	0.02	2.04	UP	0.86	2.01	UP	0.002	1.49	DOWN	0.9
	CaCDPK21	LOC101502089	2.5	UP	0.003	2.79	UP	0.01	2.3	UP	0.73	1.8	UP	1.5	1.77	UP	0.89	2.01	UP	0.85	0.72	DOWN	0.75	1	DOWN	0.03	1.2	DOWN	0.7
	CaCDPK22	LOC101505073	1.7	UP	0.02	0.3	DOWN	0.76	0.4	DOWN	0.9	0.68	DOWN	0.7	0.23	DOWN	0.02	0.06	DOWN	0.9	1.7	UP	0.86	1.7	UP	0.004	2.1	UP	0.8
